# Supplementary material for: Heparin Differentially Regulates the Expression of Specific miRNAs in Mesenchymal Stromal Cells
Source: Int J Mol Sci. 2024 Nov 23;25(23):12589. doi: 10.3390/ijms252312589 (PMC11641817; doi:10.3390/ijms252312589)
Supplement: Supplementary file 1 [file ijms-25-12589-s001.zip]

Archive with 3 entries (3 files):
- Supplementary_FigureS1.pdf
- Supplementary_TableS1.pdf
- Supplementary_TableS2.pdf
